# Supplementary material for: Identifying and Prioritising Behaviours to Slow Antimicrobial Resistance
Source: Antibiotics (Basel). 2023 May 23;12(6):949. doi: 10.3390/antibiotics12060949 (PMC10294905; doi:10.3390/antibiotics12060949)
Supplement: Supplementary file 1 [file antibiotics-12-00949-s001.zip]

Archive with 1 entries (1 files):
- antibiotics-2397562-supplementary.pdf
